# Supplementary material for: An Interface–Particle Interaction Approach for Evaluation of the Co-Encapsulation Efficiency of Cells in a Flow-Focusing Droplet Generator
Source: Sensors (Basel). 2020 Jul 5;20(13):3774. doi: 10.3390/s20133774 (PMC7374427; doi:10.3390/s20133774)
Supplement: Supplementary file 1 [file sensors-20-03774-s001.zip]

Archive with 8 entries (7 files):
- sensors-818226 supplementary/
- sensors-818226 supplementary/supplementary.docx
- sensors-818226 supplementary/Video S1.avi
- sensors-818226 supplementary/Video S2.avi
- sensors-818226 supplementary/Video S3.avi
- sensors-818226 supplementary/Video S4.avi
- sensors-818226 supplementary/Video S5.avi
- sensors-818226 supplementary/Video S6.avi
